# Supplementary material for: Measuring dissolved black carbon in water via aqueous, inorganic, high-performance liquid chromatography of benzenepolycarboxylic acid (BPCA) molecular markers
Source: PLoS One. 2022 May 26;17(5):e0268059. doi: 10.1371/journal.pone.0268059 (PMC9135288; doi:10.1371/journal.pone.0268059)
Supplement: S2 File — (XLSX) [file pone.0268059.s002.xlsx]

## Sheet: Estimating Sample Volume
	Minimum sample volumes needed for robust DBC quantification:
	Riverine Example (see manuscript)							min B6CA peak area	minimum peak area necessary for robust DBC quantification using HPLC
	[B6CA] in HPLC vial (uM)	20.0239		min B6CA peak area	8.35			B6CA slope	slope of calibration equation relating B6CA peak area measured using HPLC and concentration of B6CA of the sample injected (CALCULATED)
	[B6CA] in MeOH (uM)	0.444975		B6CA slope	2.3998			B6CA intercept	intercept of calibration equation relating B6CA peak area measured using HPLC and concentration of B6CA of the sample injected (CALCULATED)
	[B5CA] in MeOH (uM)	0.780659		B6CA intercept	-0.0144737			V MeOH eluate (mL)	volume of methanol eluate that was transferred to glass ampule and dried; assumes ALL eluate was used (ESTIMATED)
	[B6CA+B5CA] in MeOH (uM)	1.22563		V MeOH eluate (mL)	9			V mobile (mL)	volume of mobile phase used to re-dissolve BPCAs in vial for HPLC analysis (ESTIMATED, usually 200uL)
	[B6CA+B5CA] in MeOH (nM)	1225.63		V mobile (mL)	0.2			B6CA:B5CA	the ratio between B6CA:B5CA (ESTIMATED, sample dependent but usually less than 1)
	[DBC] in MeOH (uM)	60.7364		B6CA:B5CA	0.57			DBC:DOC	the ratio between DBC and DOC (ESTIMATED, sample dependent)
	[DOC] in MeOH (uM)	759.205		DBC:DOC (%)	0.08			SPE efficiency	extraction efficiency estimate for your particular sample which is subject to change; riverine samples can have 60-80% recovery whereas highly photodegraded samples or oceanic samples can have ~45% recovery. For unknown samples, we recommend estimating a 50% SPE recovery. (ESTIMATED)
	[DOC] in MeOH (mg-C/L)	9.11046		SPE efficiency (%)	0.65			[DOC] (mg-C/L)	concentration of DOC in filtered sample water (ESTIMATED or MEASURED)
	DOC MeOH eluate (mg-C)	0.0819941		[DOC] (mg-C/L)	6.2
	DOC in sample SPE'd (mg-C)	0.126145		[DOC] (uM)	520			[B6CA] in HPLC vial	concentration of B6CA in the sample injected determined from peak area calibration (CALCULATED)
	Volume needed for SPE (L)	0.0203459						[B6CA] in MeOH eluate	concentration of B6CA scaled up to the methanol eluate volume; note there are no BPCAs in the methanol eluate, rather this is useful for placing black carbon tracers "back into the original sample" (CALCULATED)
	Volume needed for SPE (mL)	20.3459	→	[DBC] in sample (uM)	26.8667			[B5CA] in MeOH	concentration of B5CA scaled up to the methanol eluate volume; note there are no BPCAs in the methanol eluate, rather this is useful for placing black carbon tracers "back into the original sample" (CALCULATED)
								[B6CA+B5CA] in MeOH	the sum of B6CA and B5CA concentrations to be used to calculate DBC concentration using Stubbins et al. (2015) Supplement (CALCULATED)
								[DBC] in MeOH	the concentration of dissolved black carbon using Stubbins et al. 2015 eqn (CALCULATED)
	Oceanic Example (see manuscript)							[DOC]	the concentration of dissolved organic carbon in methanol eluate; estimated from the DBC:DOC ratio (CALCULATED)
	[B6CA] in HPLC vial (uM)	20.0239		min B6CA peak area	8.35			mgC DOC in MeOH eluate	the amount of DOC present in the total volume of methanol eluate (CALCULATED)
	[B6CA] in MeOH (uM)	0.444975		B6CA slope	2.3998			DOC in sample SPE'd	the amount of DOC present in the sample that was extracted using solid phase extraction (CALCULATED)
	[B5CA] in MeOH (uM)	1.93468		B6CA intercept	-0.0144737			Volume needed for SPE	the minimum value of sample needed to extract for robust DBC quantification (CALCULATED)
	[B6CA+B5CA] in MeOH (uM)	2.37965		V MeOH eluate (mL)	9
	[B6CA+B5CA] in MeOH (nM)	2379.65		V mobile (mL)	0.2			[DBC] in sample (uM)	Estimated DBC concentration in original sample if "volume needed for SPE" was used for DBC analysis (CALCULATED)
	[DBC] in MeOH (uM)	111.642		B6CA:B5CA	0.23
	[DOC] in MeOH (uM)	11164.2		DBC:DOC (%)	0.01				Fill in with your own values
	[DOC] in MeOH (mg-C/L)	133.971		SPE efficiency (%)	0.45				Important results are highlighted for emphasis
	DOC MeOH eluate (mg-C)	1.20574		[DOC] (mg-C/L)	0.6				Value not used in calculation; highlights the estimated DBC concentration in original sample
	DOC in sample SPE'd (mg-C)	2.67941
	Volume needed for SPE (L)	4.46569
	Volume needed for SPE (mL)	4465.69	→	[DBC] in sample (uM)	0.225
	Blank Example
	[B6CA] in HPLC vial (uM)	20.0239		min B6CA peak area	8.35
	[B6CA] in MeOH (uM)	0.444975		B6CA slope	2.3998
	[B5CA] in MeOH (uM)	#DIV/0!		B6CA intercept	-0.0144737
	[B6CA+B5CA] in MeOH (uM)	#DIV/0!		V MeOH eluate (mL)	9
	[B6CA+B5CA] in MeOH (nM)	#DIV/0!		V mobile (mL)	0.2
	[DBC] in MeOH (uM)	#DIV/0!		B6CA:B5CA
	[DOC] in MeOH (uM)	#DIV/0!		DBC:DOC (%)
	[DOC] in MeOH (mg-C/L)	#DIV/0!		SPE efficiency (%)
	DOC MeOH eluate (mg-C)	#DIV/0!		[DOC] (mg-C/L)
	DOC in sample SPE'd (mg-C)	#DIV/0!
	Volume needed for SPE (L)	#DIV/0!
	Volume needed for SPE (mL)	#DIV/0!	→	[DBC] in sample (uM)	#DIV/0!

## Sheet: PPL
	Sample ID	Sample V (mL)	Sample DOC (mg-C/L)	Sample DOC (uM)	Empty Vial (g)	Full Vial (g)	V MeOH (mL)	DOC-PPL (uM)	mg-DOC ox	V MeOH to dry	V mobile (uL)
	1	1043	4.15247	346.039	10.5721	16.1351	7.02399	25691.9	0.5	1.62178	200		Sample ID	sample identifier
	2	1025	8.2603	688.359	10.5549	16.0881	6.98636	50496	0.5	0.825147	200		Sample V (mL)	volume of sample passed through SPE cartridge; volume of filtered water extracted (MEASURED)
	3	958	8.59415	716.18	10.541	17.6945	9.0322	37980.8	0.5	1.09705	200		Sample DOC (uM)	concentration of DOC in filtered sample water (MEASURED)
	4	736	8.43449	702.874	10.5454	17.3981	8.6524	29894.3	0.5	1.3938	200		V MeOH (mL)	volume of methanol used to elute DOC from SPE cartridge (MEASURED)
	5	770	8.83946	736.622	10.5614	18.7981	10.3999	27269.5	0.5	1.52796	200		DOC-PPL (uM)	concentration of DOC in methanol eluate (CALCULATED) Assumes 60% recovery (40% loss) this may need to be adjusted depending on sample type. Riverine samples can have 60-80% recovery whereas highly photodegraded samples or oceanic samples can have ~45% recovery. For unknown samples, we recommend estimating a 50% SPE recovery.
	6	943	5.90011	491.676	10.5318	19.2791	11.0446	20990	0.5	1.98507	200		mg-DOC ox	target amount of DOC that needs to be oxidized for BPCA analysis (USUALLY 0.5 mg-C; can be modified based on expected sample composition; best practice is to keep this mass as consistent as possible throughout a given sample set)
	7	930	2.01147	167.622	10.5502	18.2283	9.69457	8040	0.5	5.18242	200		V MeOH to dry	volume of methanol eluate that needs to be transferred to glass ampule; based on DOC-PPL concentration (CALCULATED)
	8	897	8.32998	694.165	10.5464	16.9981	8.14609	38218.7	0.5	1.09022	200		V mobile (uL)	volume of mobile phase used to re-dissolve BPCAs in vial for HPLC analysis (USUALLY 200uL; volume can be decreased if C concentration is low or increased if C concentration is extremely high)
	9	853	6.30509	525.424	10.5263	19.4915	11.3197	19796.8	0.5	2.10472	200
	10	867	7.10779	592.316	10.6439	18.1157	9.43409	27217.1	0.5	1.5309	200		Est. Extraction Efficiency	0.5	extraction efficiency estimate for your particular sample which is subject to change (see DOC-PPL)
	11	875	8.38513	698.761	10.5363	18.2914	9.79179	31220.8	0.5	1.33458	200		rMeOH (g/mL)	0.792	denisty of methanol at 25 degrees Celcius
	12	722	4.06393	338.661	10.5556	18.6903	10.2711	11903	0.5	3.50052	200			Fill in with your own values
	13	879	6.19187	515.989	10.6084	18.4206	9.86389	22990.7	0.5	1.81233	200			V MeOH to dry is highlighted for emphasis
	14	909	5.19032	432.526	10.5644	18.2411	9.6928	20281.4	0.5	2.05443	200
	15	844	3.86942	322.452	10.5673	16.2653	7.19444	18913.9	0.5	2.20297	200
	16	872	3.78814	315.678	10.5014	16.2107	7.20871	19093	0.5	2.1823	200
	17	775	3.70685	308.904	10.5579	15.678	6.46477	18515.8	0.5	2.25033	200
	18	886	5.03844	419.87	10.5144	16.1034	7.05682	26357.8	0.5	1.58081	200
	19	933	3.93039	327.532	10.5832	15.8748	6.68131	22868.8	0.5	1.82198	200
	20	1043	4.15247	346.039	10.5721	16.1351	7.02399	25691.9	0.5	1.62178	200
													0.5 mg DOC	1 g	mol-C	1000 mmol	1000 umol	L	1000 mL	=	1.35 mL
														1000 mg	12 g	mol	mmol	30830 umol	L
																		DOCppl

## Sheet: BPCA Calibration
	Date:	Peak Areas		Retention Time (min)
	Std Conc. (uM-C)	B6CA (area)	B5CA (area)	B6CA (rt)	B5CA (rt)						Std Conc. (uM-C)	concentration of BPCA-C standard solution (this concentration is a CARBON concentration, see Wagner et al., 2017)
	5000	172.232	156.895	4.707	9.93						BPCA (area)	area of BPCA peak integrated from chromatogram (MEASURED)
	2000	68.541	62.1159	4.713	9.977						BPCA (rt)	retention time of BPCA peak (MEASURED)
	1000	35.4739	31.2139	4.713	9.987						BPCA (mass)	mass of BPCA used to make 5000 uM BPCA-C stock solution using 100 mL of solute (MEASURED)
	500	17.0864	15.3838	4.713	9.993						[BPCA] uM	concentration of individual BPCA in standard solutions (CALCULATED)
	200	6.6368	5.8193	4.713	9.993
	100	3.2967	2.7309	4.713	9.993						100	volume (mL) of solute (0.6M phosphoric acid) used to creat 5000 uM-C BPCA stock solution
	50	1.6184	1.2685	4.713	9.993
	25	0.9249	0.7496	4.713	9.997
		B6CA (mass)	B5CA (mass)
	mass for 5000 uM BPCA-C (mg)	14.145	13.618
	Std Conc. (uM-C)	[B6CA] uM	[B5CA] uM
	5000	413.391	456.735
	2000	165.356	182.694
	1000	82.6782	91.3469
	500	41.3391	45.6735
	200	16.5356	18.2694
	100	8.26782	9.13469								14 mg B6CA	1 g BPCA	1 mol	1000 mmol	1000 umol	1000 mL	=	409 uM
	50	4.13391	4.56735								in 100 mL	1000 mg BPCA	342.17 g B6CA	1 mol	1 mmol	1 L
	25	2.06696	2.28367
												Fill in with your own values
		B6CA	B5CA									Calibration Equations are highlighted for emphasis
	slope	2.3998	2.90736
	intercept	-0.0144737	0.969942								Note: calibration equations for B6CA and B5CA are used for DBC calculations

## Sheet: DBC Calculations
		Date:		B6CA (area)	B5CA (area)
			Slope	2.3998	2.90736
			Intercept	-0.0144737	0.969942
	Date:	Areas and Retention Times from HPLC				in HPLC vial		in MeOH eluate		in original sample		Stubbins et al. (2015) Supplement			Useful Ratios				Values necessary for calculations (see PPL tab)
	Sample ID	B6CA Peak A	B5CA Peak A	B6CA rt (min)	B5CA rt (min)	[B6CA] uM	[B5CA] uM	[B6CA] uM	[B5CA] uM	[B6CA] uM	[B5CA] uM	[B6CA+B5CA] nM	[DBC] uM-C	[DBC] mg-C/L	B6CA:B5CA	DBC:DOC (%)			[DOC] uM-C	[DOC] mg-C/L	V Mobile (mL)	V MeOH dried (mL)	V MeOH (mL)	Sample V (mL)
	1	20.0661	40.8493	4.707	9.93	48.1403	119.734	5.93671	14.7657	0.0399802	0.0994381	139.418	8.26592	0.099191	0.402061	2.38872			346.039	4.15247	0.2	1.62178	7.02399	1043
	2	10.8603	22.8757	4.713	9.977	26.0481	67.4778	6.31357	16.3553	0.0430331	0.111477	154.511	9.08337	0.109	0.386025	1.31957			688.359	8.2603	0.2	0.825147	6.98636	1025
	3	10.6199	21.9338	4.713	9.987	25.4712	64.7394	4.6436	11.8025	0.0437807	0.111276	155.057	9.11282	0.109354	0.393442	1.27242			716.18	8.59415	0.2	1.09705	9.0322	958
	4	11.0551	25.6532	4.713	9.993	26.5156	75.553	3.8048	10.8413	0.0447291	0.12745	172.179	10.0321	0.120385	0.350954	1.42729			702.874	8.43449	0.2	1.3938	8.6524	736
	5	13.3144	30.1782	4.713	9.993	31.9375	88.7088	4.18041	11.6114	0.056462	0.156828	213.29	12.2098	0.146517	0.360026	1.65754			736.622	8.83946	0.2	1.52796	10.3999	770
	6	23.7507	45.0438	4.713	9.993	56.9826	131.928	5.7411	13.292	0.0681807	0.157855	226.035	12.8776	0.154531	0.43192	7.68251			167.622	2.01147	0.2	1.98507	11.0446	930
	7	10.8068	24.3941	4.713	9.993	25.9197	71.8924	1.00029	2.77447	0.010811	0.0299858	40.7968	2.67687	0.0321224	0.360535	0.385624			694.165	8.32998	0.2	5.18242	9.69457	897
	8	15.0209	31.5111	4.713	9.997	36.0328	92.584	6.6102	16.9845	0.0631269	0.162201	225.328	12.8406	0.154087	0.38919	2.44385			525.424	6.30509	0.2	1.09022	8.14609	853
	9	16.3897	33.8396	4.707	9.93	39.3176	99.3538	3.73614	9.44105	0.0487796	0.123264	172.044	10.0248	0.120298	0.395733	1.69248			592.316	7.10779	0.2	2.10472	11.3197	867
	10	14.4826	29.8048	4.713	9.977	34.7409	87.6232	4.53863	11.4473	0.0489347	0.123423	172.357	10.0416	0.120499	0.396481	1.43705			698.761	8.38513	0.2	1.5309	9.43409	875
	11	19.2412	38.1621	4.713	9.987	46.1607	111.921	6.91764	16.7725	0.0938173	0.227469	321.286	17.7808	0.21337	0.41244	5.25033			338.661	4.06393	0.2	1.33458	9.79179	722
	12	14.4402	30.1491	4.713	9.993	34.6392	88.6242	1.97909	5.06348	0.0231256	0.0591666	82.2922	5.09588	0.0611506	0.390855	0.987594			515.989	6.19187	0.2	3.50052	10.2711	879
	13	16.1996	31.5151	4.713	9.993	38.8614	92.5957	4.28856	10.2184	0.0465367	0.110884	157.42	9.2402	0.110882	0.419689	2.13633			432.526	5.19032	0.2	1.81233	9.86389	909
	14	19.0614	37.1853	4.713	9.993	45.7292	109.081	4.45176	10.6191	0.0511256	0.121954	173.079	10.0802	0.120962	0.419222	3.12609			322.452	3.86942	0.2	2.05443	9.6928	844
	15	19.1119	37.3956	4.713	9.993	45.8504	109.692	4.1626	9.9586	0.0343435	0.0821635	116.507	7.01061	0.0841273	0.41799	2.22081			315.678	3.78814	0.2	2.20297	7.19444	872
	16	16.437	32.421	4.713	9.997	39.4311	95.2295	3.61371	8.72742	0.0279209	0.0674314	95.3523	5.8333	0.0699996	0.414064	1.78098			327.532	3.93039	0.2	2.1823	7.20871	933
	17	20.1925	39.242	4.713	9.987	48.4436	115.061	4.30547	10.2261	0.0359147	0.0853025	121.217	7.27022	0.0872427	0.421027	2.35355			308.904	3.70685	0.2	2.25033	6.46477	775
	18	20.139	38.9877	4.713	9.993	48.3152	114.321	6.11273	14.4637	0.0486867	0.1152	163.887	9.58787	0.115054	0.422627	2.28353			419.87	5.03844	0.2	1.58081	7.05682	886
	19	10.9368	22.4288	4.713	9.993	26.2317	66.1785	2.87947	7.26445	0.0204015	0.0514698	71.8713	4.50057	0.0540068	0.396378	0.915352			491.676	5.90011	0.2	1.82198	6.68131	943
	20	20.0661	40.8493	4.707	9.93	48.1403	119.734	5.93671	14.7657	0.0399802	0.0994381	139.418	8.26592	0.099191	0.402061	2.38872			346.039	4.15247	0.2	1.62178	7.02399	1043
	Keeping Track of Standard Values Over Time													Sample ID	sample identifier
	Standard (1000 uM)	B6CA Peak A	B5CA Peak A	B6CA rt	B5CA rt									BPCA Peak A	peak area from the HPLC (MEASURED)
	During Standard Run	34.2818	30.6178	4.713	9.967									rt (min)	retention time of peak from the HPLC (MEASURED)
	after Sample 10	34.3972	30.939	4.71	9.953									[BPCA] uM in HPLC vial	concentration of BPCA in the HPLC vial determined from peak area calibration (CALCULATED)
	after Sample 20	34.781	30.7495	4.713	9.95									[BPCA] uM in MeOH eluate	concentration of B6CA scaled up to the methanol eluate volume; note there are no BPCAs in the methanol eluate, rather this is useful for placing black carbon tracers "back into the original sample" (CALCULATED)
														[BPCA] uM in original sample	concentration of B6CA scaled up to the original sample volume; note there are no BPCAs in the methanol eluate, rather this is useful for placing black carbon tracers "back into the original sample" (CALCULATED)
	Integration Notes:													[B6CA+B5CA]	the sum of B6CA and B5CA concentrations to be used to calculate DBC concentration using Stubbins et al. (2015) Supplement (CALCULATED)
	Valley to Valley													[DBC]	the concentration of dissolved black carbon using Stubbins et al. 2015 eqn (CALCULATED)
	Minimum Area (0.5)													DBC:DOC (%)	the ratio between DBC and DOC (CALCULATED)
	Did not integrate shoulder on B5CA, no other shoulders seen													[DOC]	concentration of DOC in filtered sample water (MEASURED)
														V mobile (mL)	volume of mobile phase used to re-dissolve BPCAs in vial for HPLC analysis
														V MeOH dried	volume of methanol eluate that was transferred to glass ampule and dried; based on DOC-PPL concentration (CALCULATED) this value may be different than the V MeOH to dry (see PPL tab) depending on procedure
														V MeOH (mL)	volume of methanol used to elute DOC from SPE cartridge (MEASURED)
														Sample V (mL)	volume of sample passed through SPE cartridge; volume of filtered water extracted (MEASURED)
															Fill in with your own values
															Important results are highlighted for emphasis
															Values should have carried over from BPCA Calculation sheet
														Important Notes:	V mobile had a change of units from PPL tab
															[DOC] uM-C calculated from [DOC] mg-C/L
